# Supplementary material for: Ten-year follow-up of auditory brainstem implants: From intra-operative electrical auditory brainstem responses to perceptual results
Source: PLoS One. 2023 Mar 2;18(3):e0282261. doi: 10.1371/journal.pone.0282261 (PMC9980821; doi:10.1371/journal.pone.0282261)
Supplement: S1 Dataset — (XLS) [file pone.0282261.s001.xls]

## Sheet: Waveforms
	Patients
			Latency (ms)			Amplitude (nV)
		Electrod	P1	P2	P3	P1	P2	P3
1	CH1	20		1.2			280
	CP	2	1	1.4	3	-	150	750
		9	1	1.8	2.7	-	400	125
		15
		8	1.1		2.9	-		1400
		7	1.2			-
		6
		4
		5	1.2			-
		10			2.8			-
		13		1.3			100
		11		1.1	2.9		-	-
		12	0.85	1.6	3	100	400	450
		14		1.3	2.8		40	300
		17		1.2	2		40	50
		16		1.3	2.6		40	40
		18		1.1			40
		19		1.1			40
		22		1.1			50
	total	19	6	12	9	1	11	7
	not available					5	1	2
			Latency (ms)			Amplitude (nV)
		Electrod	P1	P2	P3	P1	P2	P3
2	AD1	9		1.9			1800
	CP	21	1	1.8		250	1100
		3		1.7			550
		12		1.8	3		-	250
		6	1	1.8	3	250	850	300
		15		1.8	3.3		-	250
		12		1.8	3		-	300
		18		1.5	2.3		-	100
		10		1.5	3		750	300
		7		1.5	3.2		-	1200
		4		1.5	3.1		-	650
		13		1.1	2.9		450	100
		16		1.2	2.3		-	125
		5		1.1	3		-	900
		2	0.6	1.5	3	-	1100	900
		8		1.2	3		-	400
		11		1.2	3		250	100
		14		1.5			450
		17		1.3	2.8		900	150
		19		1.6			1350
		22	0.8		2.5	-		450
		20	0.8		2	-		750
	total	22	5	20	17	2	11	17
	not available					3	9	0
			Latency (ms)			Amplitude (nV)
		Electrod	P1	P2	P3	P1	P2	P3
3	AD2	12		1.2			780
	CP	14		1.1			120
		5		1.5	2.3		-	40
		6		1.8	2.5		-	180
		18		1.2			100
		19		1.5			40
		20			3.4			25
		10		1.3	3.4		-	520
		11	0.7	1.2		-	2100
		14
		16
		7		1.6			-
		8		1.3			-
		15		1.3	3		230	30
		3		1.3			-
		16	0.9			100
		9		1.5	2.7		-	60
		22
		18		1.6	2.5		-	50
		2		1.5	2.8		240	40
		4		1.8			-
	total	21	2	16	8	1	7	8
	not available					1	9	0
			Latency (ms)			Amplitude (nV)
		Electrod	P1	P2	P3	P1	P2	P3
4	CH2	2		1.6	3		100	60
	CP	3		1.7	2.3		180	40
		4		1.7	3		60	50
		5	0.9	1.7	3.2	-	750	950
		6	0.9	1.7	3.2	-	700	750
		7	0.9		3.2	100		550
		8	0.9			125
		9	0.9	1.6		50	1450
		10	0.9	1.6	3.1	550	450	600
		11	0.9	1.7	2.9	50	60	60
		12	1	1.6	3	-	750	450
		13	0.9	1.6	3	-	550	450
		14	1	1.7	3.3	-	750	700
		15		1.6	3.1		500	300
		16		1.7	3.1		250	600
		17
		18	1	1.7	3.4	-	750	700
		19		1.6	3.1		500	300
		20		1.8	3.1		250	600
		21		1.7	3.5		750	650
		22		1.7	3		950	400
	total	21	11	18	18	5	18	18
	not available					6	0	0
			Latency (ms)			Amplitude (nV)
		Electrod	P1	P2	P3	P1	P2	P3
5	AD3	2		1.4			360
	CP	3		1.2	3.5		100	220
		4		1.1	3.2		220	460
		5			2.6			240
		6
		7			3.2			260
		8		1.3	3.5		180	180
		9		1.8	3.4		50	240
		10		1.3			-
		11		1.9	3.3		-	120
		12		1.4	3.6		60	240
		13		1.9	3.5		100	300
		14
		15
		16
		17
		18
		19		1.4	2.4		-	180
		20		1.6			-
		21		1.5	2.8		-	100
		22
	total	21	0	12	11	0	7	11
	not available					0	5	0
			Latency (ms)			Amplitude (nV)
		Electrod	P1	P2	P3	P1	P2	P3
6	CH3	13	1	1.8	3.1	100	750	100
	CP	19
		7	1	1.6	3.4	-	550	1750
		4		1.1	3.4		-	900
		8	1	1.7	3.6	-	1050	850
		9		1.6	3.3		-	950
		10	1.1	1.7	3.3	-	1050	850
		11	0.8	1.8	3.3	-	2100	600
		12		1.8	3.4		-	650
		15
		14		1.9			700
		16			2.3			125
		17		1.9	2.9		100	240
		20		1.9			100
		21		1.6			40
		22
		18
		2			3.3			1350
		5		2.3	3.4		150	700
		3	1		3.4	-		700
		6	1	1.4	3.3	-	200	800
	total	21	7	14	14	0	11	11
	not available					7	3	0
			Latency (ms)			Amplitude (nV)
		Electrod	P1	P2	P3	P1	P2	P3
7	AD4	18	1.2	2	3.8	1900	1700	300
	CP	16	1.1	2	3.7	2700	1400	500
		17	1.2	1.8	3.2	2900	500	200
		9	1	1.9	3.5	100	1900	1200
		13	1.2	2.1	3.6	700	900	300
		7	1.1	2.2	3.8	-	700	600
		19	1.2	2	3.7	-	1275	450
		22	1.3	2		3700	1500
		7		1.5	3.8		-	800
		4		1.4	3.7		-	300
		3		1.4	3.4		-	250
		2		1.4			-
		21		1.4			4600
		20		1.3	1.8		3700	200
		15	1.1	2	3.6	900	2100	800
		14	1.1	1.8	3.3	-	900	800
		8	1.1	1.7	3.7	-	200	300
		6	0.7	1.9	3.5	-	2500	900
		5		1.3	3		-	250
		10	1	1.8	3.7	3100	1400	900
		12	1	2	3.7	1100	2550	900
		11	1.1	1.8	3.3	-	800	300
	total	22	15	22	19	16	17	19
	not available					6	5	0
			Latency (ms)			Amplitude (nV)
		Electrod	P1	P2	P3	P1	P2	P3
8	AD5	13		2	3.2		720	120
	CP	19		1.8	2.3		60	40
		16		2	3.5		340	100
		4		2	3		-	120
		22
		21
		20			2.2		450
		18	1.1	2		400	100
		17			2.1			700
		15	1.5	2.4	4.2	700	450	150
		14			2.1			650
		12	1.1	2	3.3	-	600	100
		11	0.9	1.9	3.3	-	900	125
		10	0.9	1.9	3.3	-	1050	150
		9	1.2	2	3.5	-	450	125
		8	1	1.9	3.3	-	1050	100
		7		2.1	3.2		-	100
		6		1.3	2.1		-	400
		5		1.8	2.3		-	50
		3			2.3			-
		2		1.7			-
	total	21	7	15	17	2	10	16
	not available					5	5	1
			Latency (ms)			Amplitude (nV)
		Electrod	P1	P2	P3	P1	P2	P3
9	AD6	13		1.3	3		550	750
	CP	4	1		2.8	-		750
		22		1.8	3.6		40	300
		20	0.7	1.7	3.2	-	450	750
		2		1.2	2.4		-	520
		3
		6		1.1	2.1		900	900
		21		1.7	3.2		50	180
		9		1.2	2.3		850	700
		7		1.2	2.2		900	700
		5		1.1	2.3		-	450
		15		1.4	2.9		650	850
		18		1.4	3.1		600	450
		17	0.7	1.5	3.2	-	550	700
		14		1.3	3		750	850
		11	0.7	1.2	2.8	-	300	700
		8	1		2.8	-		700
		10		1.1	2.2		650	600
		12		1.2	2.9		650	650
		16		1.3	3		650	600
		19		1.4	3		450	450
	total	21	5	18	20	0	16	20
	not available					5	2	0
			Latency (ms)			Amplitude (nV)
		Electrod	P1	P2	P3	P1	P2	P3
10	AD7	13		1.8	2.6		550	150
	CP	4	1	1.7		-	250
		10	0.7		2.6	-		600
		19	0.7	2		-	150
		21	0.7	1.8	2.4	-	250	100
		18	0.8		2.6	-		450
		16	0.6		2.6	-		1200
		17	0.8		2.5	125		300
		2		1.6	2.3		-	250
		5	0.8		2.3	-		650
		8	0.8	1.8		-	125
		11	0.8		2.6	-		650
		14			2.4			-
		3		2	3.4		-	125
		6	0.9	1.9		-	50
		9	0.9			-
		12	0.9		3.6	-		100
		22	0.9		2.5	-		1150
		15	0.8		3	-		450
		7	0.8			-
	total	20	16	8	14	1	6	13
	not available					15	2	1
			Latency (ms)			Amplitude (nV)
		Electrod	P1	P2	P3	P1	P2	P3
11	AD8	17		1.6	2.3		-	100
	CP	15		1.5	2.4		400	100
		18	0.7	2		-	1050
		6	0.7	1.4	2.4	-	650	50
		19		1.6			-
		4	0.8	1.4	2.4	450	100	125
		21		1.6			-
		2		2	2.6		1600	100
		20		1.6	2.3		650	100
		3		1.6			850
		8		1.3			125
		9		1.6	2.3		700	100
		7		1.3	2.3		550	100
		14		1.4	2		600	900
	total	14	3	14	9	1	11	9
	not available					2	3	0
			Latency (ms)			Amplitude (nV)
		Electrod	P1	P2	P3	P1	P2	P3
12	CH4	21	1			-
	CP	2	0.9			-
		20		2.1	3.2		-	100
		3			2.4			1300
		15	0.9	2		125	2100
		18	0.6	1.9	3.3	-	450	50
		12		2.1			-
		9	0.9	2	3.2	100	700	50
		8		1.9			750
		7		1.9			125
		22		2			50
		16	1	2		-	650
		17		2			550
		13	0.9	2		650	450
		14	0.8	1.9		450	750
		10	0.8	1.7		450	100
		19	0.7	1.9		100	125
		5	1	1.7		900	250
		6	0.9	2		-	250
		4		1.9	2.6		450	50
	total	20	11	17	5	7	15	5
	not available					4	2	0
			Latency (ms)			Amplitude (nV)
		Electrod	P1	P2	P3	P1	P2	P3
13	CH5	16	0.7	1.4		50	50
	CP	5	1	1.8		1050	50
		8	1	1.9		850	450
		12		1.5	2.1		450	150
		10	0.9	1.6		150	150
		7	0.9	1.8		550	100
		4	1	1.9		150	50
		19	0.9	1.6		50	50
		13	0.8	1.8	2.8	600	400	50
		16	0.8	1.3	2.8	150	50	50
		2	1			300
		6	0.7	1.9		-	100
		20	0.9			700
		3
		11	1			400
		9		1.6			125
		17	0.9	2		450	50
		21
		15	1	1.8	2.3	500	100	50
		18
		22		1.6			100
		14	0.9			50
	total	22	16	15	4	15	15	4
	not available					1	0	0
			Latency (ms)			Amplitude (nV)
		Electrod	P1	P2	P3	P1	P2	P3
14	AD09	22-4	0.9			1250
	CP	4-22			2.5			1600
		20-3	0.9			640
		3-20		1.9	2.7		280	40
		21-2	1			-
		20-21
		21-20		1.5	2.8		100	40
		11-12		1.9	3		160	50
		12-11		1.6	2.6		50	40
		2-3	0.9	1.9	3	-	40	40
		3-2	0.9		2.2	-	40	40
		20-15
		15-20		1.4	2.7		100	100
		15-8		1.9	3.4		180	40
		8-15		1.8	2.9		280	50
		8-3		1.8	2.5		280	25
		3-8		1.9	2.6		220	40
		21-14		1.4	3.2		120	50
		14-21		1.4	2.4		300	160
		14-9		1.7			220
		9-14			2.5			240
		9-2			2.3			460
		2-9			2.3			20
		17-5	1.2	1.9	2.6	-	50	20
		5-17			2.3			750
		19-7	0.9	1.6	2.9	-	40	20
		7-19		1.9	2.6		550	50
		18-6	1	1.4	2.1	460	120	20
		6-18		2	3.2		120	40
	total	29	8	18	23	3	19	23
	not available					5	0	0
	MP	4-2	0.9			-
		4-3	0.9	1.4	2.4	-	60	20
		2-4	1	1.4	2.6	-	20	20
		3-4		1.2	2.6		-	340
		6-4	1			-
		5-4	0.8	1.6		-	100
		5-7			2.2			300
		6-7	0.7		2.4	-		100
		22-20			2.4			60
		22-21		1.4	2.4		20	40
		20-19		1.6	2.4		20	60
		21-19		1.3	2.2		160	50
		19-17		1.8	3		50	100
		17-16			2.4			40
		18-16		1.6	2.4		40	20
		16-15			2.2			20
		16-14		1.7	3		60	20
		14-13		1.7	3.1		50	40
		14-15		1.6	2.5		180	20
		13-15		1.7	2.4		40	40
		8-10		1.6	2.7		180	50
		11-10		1.6	2.7		260	40
		9-10			2.3			40
	total	23	6	15	20	0	14	20
	not available					6	1	0
			Latency (ms)			Amplitude (nV)
		Electrod	P1	P2	P3	P1	P2	P3
15	AD10	20-3		1.3			-
	CP	21-2	1	1.3		-	100
		3-20		1.8			750
		4-22		1.7	2.5		650	250
		22-4		1.7	3.2		-	50
	total	5	1	5	2	0	3	2
	not available					1	2	0
	MP	22-19
		22-21
		19-21		1.4	2.8		600	125
		21-19		1.5			260
		20-19		1.7	2.8		620	40
		17-19		2	2.8		-	20
		18-19		1.5	3		-	40
		16-18		1.3	2.8		970	100
		16-17		1.5	2.4		640	20
		14-16			2.1			-
		15-16		1.5	2.5		420	20
		20-18		1.8	2.5		640	60
		13-11	1	1.9	2.8	40	340	20
		13-15		1.9	2.8		520	20
		11-13		1.8	3.1		900	100
		12-13		1.9	3		700	100
		10-11		1.8	2.7		750	50
		10-12		1.6	2.9		250	100
		8-10		1.6	3		550	50
		9-10		1.7	2.8		400	100
		7-8		1.7	2.6		700	100
		7-9		1.7	2.6		300	50
		7-5		1.7			450
		7-6	0.8	1.5	2.6	50	250	50
		5-7	0.7	1.5		-	450
		6-7	0.7	1.7	2.6	-	250	50
		5-4	0.9	1.6	2.4	300	650	50
		6-4	0.8	1.6	3.2	100	400	150
		2-4	0.6	1.7	3	-	850	50
		3-4	0.6	1.7	3.2	-	600	100
		4-2	0.9	1.4		750	250
		4-3	1	1.4		1150	250
		4-5		1.8	2.5		450	50
		4-6		1.4	2.4		300	50
		2-6		1.7	2.4		750	50
	total	35	10	32	28	6	30	27
	not available					4	2	1
			Latency (ms)			Amplitude (nV)
		Electrod	P1	P2	P3	P1	P2	P3
16	AD11	2-21			2.7			1050
	CP	3-20
		20-3	1		3.2	1150		125
		21-2		1.2	2.4		-	50
		22-4		1.2	2.4		-	50
		4-22
		20-21		2.3	3.6		150	300
		3-2		1.5			-
	total	8	1	4	5	1	1	5
	not available					0	3	0
	MP	22-21
		22-20			2.7			300
		20-22			3.3			150
		21-22		1.6	2.8		280	300
		21-19			2.9			300
		19-18			2.7			125
		19-17			3			250
		17-16
		18-16			2.3			100
		16-15			2.7			125
		16-14		1.8	2.9		100	125
		14-13	0.9		2.8	50		125
		15-13			3			100
		13-11		1.1			550
		13-12		1.1	2.4		220	60
		11-13		1.9	2.8		180	40
		12-13		1.7	2.8		100	150
		11-10	0.8	2		-	50
		12-10	1	1.4	2.6	240	50	50
		10-12	0.6		2.8	-		300
		10-8	0.6		2.2	-		20
		8-10		1.1	2.3		2250	150
		9-10	0.7	1.7	2.7	-	120	120
		9-7		1.4	2.3		-	20
		8-7	0.9	2		-	20
		7-8	1.3	2	2.9	-	50	40
		7-9	0.8	1.7	2.9	-	60	40
		6-7		1.3	2.4		-	10
		6-4		1.1	3		-	40
		5-7	0.7	1.9	2.9	-	40	20
		5-4	0.7	1.9	2.6	-	20	40
		4-5		1.9			-
		4-6		1.4	2.6		-	50
		4-2		1.3	2.9		-	25
		4-3	1.1	1.8	3.1	-	40	50
		2-4		1.4	2.6		-	40
		2-5	1.4	2	3.5	-	120	40
		3-4	1.4	2	2.9	-	40	20
	total	38	14	25	32	2	18	32
	not available					12	7	0
			Latency (ms)			Amplitude (nV)
		Electrod	P1	P2	P3	P1	P2	P3
17	AD12	13-12		1.6	2.4		40	120
	MP	10-12		1.4	2.4		180	120
		12-10		1.4	2.6		420	180
		15-13		1.4	2.7		380	240
		16-15		1.5	2.4		500	100
		11-10		1.5	2.3		240	220
		14-13			2.5			960
		18-16	1.2	2	3.2	400	50	300
		17-16		2	2.9		-	260
		19-18		1.4			750
		21-19		1.8			150
		20-19		1.9			280
		22-21		1.4			450
		17-19		1.8	2.8		480	60
		20-22		1.8	3.1		360	180
		9-10		1.5	2.7		240	360
		8-10	1.4	2	3.3	-	180	180
		7-9		1.5	3.3		280	280
		6-7		1.5	3.3		510	180
		5-7		1.4	3.2		340	60
		4-6		1.4	3		280	100
		4-5		1.4	3.2		420	120
		3-4		1.4	3.2		560	100
		2-4	1.4	2.2	3	-	100	100
	total	24	3	23	20	1	22	20
	not available					2	1	0
			Latency (ms)			Amplitude (nV)
		Electrod	P1	P2	P3	P1	P2	P3
18	AD13	21-2			2.5			560
	CP	15-8		1.9	2.4		900	60
		20-3		1.3	2.5		500	280
	total	3	0	2	3	0	2	3
	not available					0	0	0
	MP	11-10		1.4	2.4		40	40
		11-13		1.5			40
		12-10		1.5	2.1		-	40
		12-13
		9-10		1.8	3		260	20
		9-7		1.9	3.1		90	20
		8-10		1.1	2.3		20	60
		8-7		1.9	2.7		25	60
		7-8		1.4	2.8		180	25
		7-9	0.8	2	2.8	-	40	40
		5-7
		5-4
		6-7		1.4	2.6		60	60
		6-4	1.2	2	2.9	50	90	90
		4-5		1.6	3.2		50	90
		4-6			2.5			60
		2-5		1.9	3.6		240	500
		2-4	1	1.9	3.4	20	60	310
		3-4		1.9	2.9		110	25
		3-6
		14-13		1.4	2		120	40
		14-16		1.3	3		-	50
		15-13		2			120
		15-16		1.8			680
		16-14		1.6	2.3		210	60
		16-15		1.5			-
		17-16		1.5			-
		17-19		1.4			-
		18-16	0.7	1.9	2.8	?	380	40
		18-19		1.5			-
		19-17	0.8	1.8	2.8	?	40	40
		19-18		1.5			-
		20-19		1.6			-
		20-22		1.5			-
		21-19		1.8	2.9		-	40
		21-22		1.2			-
		22-20	1			-
		22-21		1.4			1250
		3-5			2.4			280
		2-6		2	3.3		100	340
		13-11		1.4	2.4		120	20
		13-12	1	1.4	2.2	250	50	50
		10-12		1.4			-
		10-11		1.7			-
	total	44	7	37	25	3	24	25
	not available					4	13	0
			Latency (ms)			Amplitude (nV)
		Electrod	P1	P2	P3	P1	P2	P3
19	CH6	13-11	1.3	1.9	2.6	-	50	20
	MP	13-12		1.6	2.4		-	60
		13-14		1.9	3		-	120
		13-15		2.1	3		-	20
		11-13		2	2.8		-	20
		11-10		1.6	2.3		-	60
		12-13		2	3.6		1800	500
		12-10		1.9	3.6		1600	600
		10-11		1.9	3.5		550	300
		10-12		1.9	3.5		550	300
		10-8		2	3.6		800	450
		10-9	0.9	1	3.5	50	300	300
		9-10		2	3.5		800	500
		9-7		2	3.5		550	550
		8-10		2	3.6		2000	800
		8-7		2	3.6		2300	900
		7-8		1.9	3.8		150	300
		7-9
		7-5		2	3.8		900	500
		7-6		2	3		220	50
		5-7		2.1	4		600	550
		5-4		1.5	3		100	320
		6-7		1.9	4.1		850	700
		6-4		2	3		-	600
		4-5		2	3.9		650	450
		4-6
		4-2
		4-3
		3-4		2.1	4.2		400	600
		3-6
		3-5	0.8	1.7	3.3	400	1000	300
		2-5	1.1	1.7	3.3	1100	1500	600
		2-4		2.2	3.8		1600	300
		2-6	1	2.2	3.6	50	2300	250
		14-13		2.2	3.6		1900	200
		14-16		2.2	3.6		1275	100
		15-13		1.9	3.4		1800	250
		15-16	1	1.9	3.5	250	1900	300
		16-14		2	3.4		1800	250
		16-15	0.9	2	3.4	200	1700	250
		16-17	1	1.9	3.3	50	1900	250
		16-18	1	1.9	3.4	50	1600	200
		17-16	0.8	1.5	2.3	250	300	300
		17-19	0.8	1.6	2.2	500	300	200
		18-16		1.6	2.4		550	125
		18-19		1.8	3.1		-	100
		19-17	1.1	1.7	3.5	100	850	400
		19-18	0.9	1.7	3.5	-	550	400
		19-20		1.8	3.6		750	400
		19-21		1.6	2.9		1275	250
		20-19	0.9	1.6	3	-	150	125
		20-22	0.9	1.5	3	750	600	150
		20-17		1.9	3.2		-	180
		21-18		1.3	2.8		-	60
		21-19		1.8	3.1		-	240
		21-22		1.3	2.4		-	100
		22-20		1.6	3		-	50
		22-21		1.6	2.4		-	50
	total	58	15	54	54	12	41	54
	not available					3	13	0
			Latency (ms)			Amplitude (nV)
		Electrod	P1	P2	P3	P1	P2	P3
20	AD14	15-13	1	1.7	2.4	60	28	50
	MP	15-16		1.7	2.4		240	120
		16-14	0.9	1.7	2.4	20	200	20
		16-15	0.9	1.8	2.4	20	320	50
		3-4		1.2			-
		3-5		1.4			-
		14-13		1.8	2.4		320	240
		14-16		1.8	2.5		260	60
		2-4		1.4			-
		2-5		1.7			-
		2-6		1.8	2.4		-	50
		3-6		1.8	2.7		-	60
		5-7			2.3			-
		5-4		1.1			-
		6-7		1.6	3		-	200
		6-4	1	1.3	3.6	-	60	160
		7-8		1.8			-
		7-9		1.9	3		-	260
		7-6		1.5	3		-	100
		7-5	1	1.3	3	-	20	100
		8-10		1.7	3		640	280
		8-7		1.8	3.3		-	180
		9-10		1.4	2.7		460	200
		9-7		1.3			-
		10-8		1.3	2.3		-	40
		10-9		1.5	2.7		-	120
		10-11		1.5	2.8		320	220
		10-12			2.4			-
		11-13		1.7	2.8		300	220
		11-10		1.7	2.8		660	100
		12-13		1.7	2.4		200	120
		12-10		1.7	2.4		-	50
		13-11	0.9	1.6	2.7	120	60	50
		13-12		1.8	2.4		360	60
		13-14		1.6	2.7		100	100
		13-15		1.8	2.7		120	160
		4-5		1.3			-
		4-6		1.6			-
		4-2	0.9			-
		4-3		1.3	2		-	50
		22-20		1.6	3.3		560	200
		22-19	1.1	1.6	3	20	60	50
		22-21		1.4	3		20	50
		20-22		2	3.3		60	180
		21-18		1.8			280
		21-19		2	3.1		620	50
		21-22			2.3			-
		19-20		1.8	2.8		360	160
		19-21	1.1	1.8	2.6	20	160	50
		20-17		1.6	2.5		20	40
		20-19		1.6	2.8		20	60
		18-16		1.9	2.7		420	50
		18-19		1.9	2.5		460	100
		19-17		1.6	2.7		50	40
		19-18		1.9	2.7		40	50
		16-17		1.7	2.5		260	60
		16-18		1.7	2.5		180	20
		17-16		2	2.8		240	100
		17-19		1.7	2.8		260	60
	total	59	9	55	48	6	36	45
	not available					3	19	3
			Latency (ms)			Amplitude (nV)
		Electrod	P1	P2	P3	P1	P2	P3
21	AD15	3-4	0.9	1.7		20
	MP	2-4		2		60
		7-5	1.2			-
		7-9	1.2	2		200
		13-11	1			240
		13-12		1.8	2.3		50	60
		22-20		1.9	3		20	100
		22-21			2.5			60
		13-14	0.9	1.7		50	40
		13-15			2.4			100
		11-13			2.5			100
		11-10
		12-13			2.2			240
		12-10
		10-11	0.8			100
		10-8	0.9			150
		10-12			2.3			150
		10-9		1.9	2.7		150	125
		9-10		1.7	2.5		150	125
		9-7	0.9	1.7	2.5	125	250	100
		8-10			2.4			150
		8-7
		7-6		1.9	2.6		120	240
		7-8	0.7	1.7	2.5	20	40	40
		7-5	0.9		2.6	120		40
		7-6		2	2.9		240	40
		6-7		1.8	2.6		250	125
		6-4	0.9	1.4		400	125
		5-7		1.8	2.4		200	60
		5-4	1	1.6	2.3	-	60	50
		4-5	0.8	1.8	2.6	-	60	40
		4-6		1.8			400
		4-2	1			550
		4-3	0.9	2.1		40	40
		3-6	1.2	1.9		250	250
		3-4	1.2	1.9		-	100
		3-2	1			1150
		2-5			2.4			600
		2-4			2			300
		2-3		1.3	2.4		250	100
		14-13		1.9	2.8		160	120
		14-16		1.9	3.6		120	300
		15-13			2			60
		15-16			2.2			60
		16-14	0.9	1.9	3.5	20	60	100
		16-15			2.4			180
		16-17		1.6			20
		16-18			2.5			100
		17-16		2.1	3.6		280	50
		17-19		2.1	3.6		220	120
		18-16		1.9	2.9		160	50
		18-19			2.4			300
		19-17			2.4			60
		19-18			2.4			280
		19-20
		19-21
		20-17		1.9	2.8		100	160
		20-19			2.6			280
		20-22		1.9	2.7		220	160
		21-18			2.2			320
		21-19		2.2	2.9		320	50
		21-22	0.9		2.9	20		300
	total	62	20	32	43	16	32	43
	not available					4	0	0
	CP	20-3	0.8	1.7	3.4	180	40	40
		21-2	0.8	2.1		550	50
		3-20	0.7		2.7	-		700
		2-21			2.7			1250
		22-4	0.9	2.2		400	125
		4-22			2.8			900
		20-21		1.8			250
		21-20	0.8		2.5	50		250
		2-3		2			550
		3-2	1			-
	total	10	6	5	5	4	5	5
	not available					2	0	0
			Latency (ms)			Amplitude (nV)
		Electrod	P1	P2	P3	P1	P2	P3
22	CH7	10-11	1.2	2		200	1050
	MP	10-12	0.9	2		50	1200
		2-4		1.8	2.7		-	50
		3-4		1.4			-
		4-5	0.9	2.2		-	1200
		4-6		2.1			2000
		5-7	0.7	1.6		-	1100
		5-6		1.5			-
		22-20		1.8	2.7		150	120
		22-21	0.9		2.9	-		50
		21-19		1.3	2.4		200	200
		20-19		1.1	2.4		50	200
		19-17		2	2.6		750	50
		17-16		1.7	2.9		200	80
		18-16			2.2			-
		22-19		1.6	2.7		220	200
		20-22	1.2	1.6	2.3	120	100	120
		20-17			2.3			450
		21-22	1	1.6	2.8	350	180	40
		21-18		2	2.8		750	100
		19-20	0.8	2		-	100
		19-21	1	1.6	2.5	260	80	120
		18-19		1.6	2.5		500	60
		17-19
		16-17		1.8	2.7		60	160
		16-18		1.8	2.6		500	20
		16-14	1.2		2.6	120		120
		16-15			2.2			850
		15-16		1.7	2.7		440	100
		15-13		1.7	2.9		-	40
		14-16		1.4	2.3		80	160
		14-13		1.9	2.7		300	80
		13-14		1.9	3.6		440	200
		13-15		1.8	2.6		1150	40
		13-11	1.1	1.8		100	600
		13-12		1.7			300
		12-13		1.9	3.1		1050	150
		12-10		1.9	3.1		950	650
		11-13	1	1.7	2.9	300	1250	1200
		11-10	1	1.7	3.5	100	800	850
		10-8	1	1.7	3.5	250	550	950
		10-9	0.9	1.6	3.4	150	750	1000
		9-10		1.9	3.2		650	500
		9-7	0.8	1.6	3.2	100	500	550
		8-10	0.9	1.6	3.2	20	850	1300
		8-7	0.9	1.6	3.1	650	950	1100
		7-9		1.4	2.9		450	550
		7-8		1.6	3		400	700
		7-6		1.3	2.9		1350	400
		7-5	0.7	1.4	2.8	200	350	300
		6-7		2	3.1		-	150
		6-4	1.3	2	3.3	1800	400	50
		5-4	0.9	1.5		600	900
		4-2	1.2	2.1		1700	100
		4-3		1.5	2.3		-	650
		3-6		2.1			650
		3-5		2	3.3		800	50
		2-5		1.6	3.1		240	40
		2-6			2.4		1050
	total	59	22	52	45	18	46	44
	not available					4	6	1
	CP	22-4		1.5	2.4		1550	500
		4-22		1.3	2.3		1750	750
		20-3			2			750
		3-20			2.2			1550
		21-2		1.4	2.3		1800	300
		2-21		1.2	2.1		1200	800
		20-21	1	2		120	40
		21-20	1	1.9	2.4	-	200	60
		11-12	0.9	1.7	2.3	100	1500	800
		12-11	1.3	1.8	3.5	700	800	800
		2-3		1.3	2.2		-	2000
		3-2		1.3	2.3		-	2000
		20-15	0.7	1.7	2.6	-	1250	150
		15-20		1.4	2.6		950	50
		15-8		1.5	3.1		700	450
		8-15	0.7	1.5	3	-	1000	650
		8-3	0.9	1.5	3	300	2500	500
		3-8		1.7	3.2		3800	400
		21-14		2.1			-
		14-21	0.9			80
		14-9	1.3	1.9	3.6	240	120	180
		9-14		1.9	3.3		260	360
		9-2	1.3			700
		2-9	1.2	2		-	700
		17-15	0.9	1.4	3.2	300	200	500
		5-17		1.3	3.4		850	1050
		18-6	0.8	1.4	2.9	150	600	350
		6-18		1.3	2.9		700	800
		18-6			2.2		750
	total	29	13	24	24	9	21	24
	not available					4	3	0
			Latency (ms)			Amplitude (nV)
		Electrod	P1	P2	P3	P1	P2	P3
23	CH8	13-12	0.7	1.5	2.8	400	1200	1600
	MP	13-11	0.7	1.5	2.8	100	1000	1800
		13-14	0.8	1.6	2.9	-	1200	1800
		13-15	0.8	1.6	3.1	-	1800	1600
		11-13	0.7	1.4	3	-	1200	2600
		11-10	0.7	1.4	2.9	-	1200	2200
		12-13	0.7	1.6	3	-	1000	1200
		12-10		1.6	3		1000	1000
		10-11	0.7	1.6	2.9	500	1800	1800
		10-8	0.7	1.6	2.9	400	1600	1800
		10-12	0.7	1.6	3	-	2000	1200
		10-9	0.7	1.6	3	500	1800	1600
		9-10	0.6	1.6	3.2	-	1000	1200
		9-7	0.8	1.8	3.2	-	600	600
		8-10		1.5	2.7		1800	180
		8-7	0.6	1.5	2.7	-	1600	2000
		7-8	0.7	1.7	2.9	500	1000	1200
		7-9	0.7	1.7	2.9	-	1000	600
		7-5	0.7	1.7	3	-	1200	1000
		7-6	0.7	1.7	3	600	1000	1000
		6-7	0.8	1.8	3.3	-	1600	1600
		6-4	0.8	1.8		-	200
		5-7		1.5	2.7		2400	1600
		5-4	0.8	1.5	3	-	1800	2200
		4-5	0.7	1.8	3	1200	500	1200
		4-2	0.7	1.8		1000	200
		4-6	0.8	1.6		-	200
		4-3	0.8	1.6	3.2	1200	200	300
		3-4	0.9	2	3.2	-	300	600
		3-6	0.9	2.2		-	250
		3-5		1.6	3.1		600	1100
		2-4	0.9	1.7	3.2	-	300	250
		2-5	0.8	1.8	3.1	-	500	500
		2-6	0.8	1.8	3.1	-	250	500
		14-13	0.8	1.4	3	-	400	1800
		14-16	0.8	1.4	3	-	300	1500
		15-13		1.6	3.1		500	500
		15-16		1.6	3.1		1800	600
		16-14	0.7	1.5	2.8	100	400	600
		16-15	0.7	1.5	2.8	100	1000	600
		16-17	0.6	1.6	2.8	100	1000	600
		16-18	0.6	1.6	2.8	-	1200	1000
		17-16	0.9	1.8		400	400
		17-19	0.6	1.4		-	500
		18-16	0.9	1.7	4	500
		18-19		1.7		1700
		19-17	0.9	1.5	4	200
		19-18		1.8		250
		19-20
		19-21			2.2			700
		20-17	0.9	1.6		100	200
		20-19			2.6			300
		20-22		1.5	3.2		300	900
		21-18		1.8			1000
		21-19		1.8			1200
		21-22		1.8	2.5		1200	250
		22-20			2.2			150
		22-19
		22-21		1.7			550
	total	59	41	54	45	17	54	45
	not available					24	0	0
			Latency (ms)			Amplitude (nV)
		Electrod	P1	P2	P3	P1	P2	P3
24	AD16	3-4	0.9	1.7	2.8	-	100	50
	MP	2-4	0.9	2	3	-	100	100
		20-19
		17-19
		18-19		1.5	2		450	150
		19-17	0.8			125
		19-18		1.5			50
		19-20	1.1			100
		19-21	1.1			50
		18-16	1			100
		17-16
		16-17	1.2			150
		16-18	1	1.6		100	125
		16-14	1			500
		16-15	1.1			300
		15-16	1			100
		15-13	1.1			650
		14-16	1.3			50
		14-13	1.2			150
		13-14
		13-15		1.7	2.6		150	100
		13-12	0.9			100
		12-13	1	1.7	2.2	50	50	125
		12-10	1		2.2	800		100
		11-13		1.6	2.3		300	100
		11-10	1			300
		10-11	0.7	2.3		-	100
		10-12		2	2.9		150	100
		10-8	0.9	1.8		500	250
		10-9	0.8	1.8		150	125
		8-10		1.3	2.2		100	125
		8-7	0.9	1.9		800	100
		9-10		1.9			125
		9-7	0.9	1.6	2.3	-	100	100
		7-8			2.1			250
		7-9			2.1			150
		7-6	0.8	1.9	2.4	125	125	100
		7-5	0.8	1.8		400	125
		6-7	0.8		2.1	-		125
		6-4	0.8	1.8		750	50
		5-7	0.9	2	2.9	50	250	100
		5-4	0.9	1.6	2.3	-	150	100
		4-5	0.8	1.6	2.4	-	125	100
		4-6	0.8	2		-	150
		4-2	0.8	1.6	2.5	550	100	100
		4-3	0.8	1.6		300	100
		3-5	0.8		2.2	-		100
		3-6	0.8	1.5	2.2	-	100	100
		2-5		1.7			-
		2-6		2			500
		20-17
		20-22
		21-22			2.4			150
		21-19		1.9	3		100	125
		21-18
		22-21		2	3		100	150
	total	56	35	30	23	34	29	23
	not available					10	1	0
	CP	20-3		1.2			-
		3-20			2.2			250
		21-2	1			-
		2-21			2.2			-
		4-22			2.6			1650
		22-4	1		2.3	-		100
		2-9		1.9	2.5		450	100
		9-2	1	1.6		-	100
		9-14	0.9	1.8		50	100
		14-9	1			-
		14-21		2.1			-
		21-14	0.9			800
		3-8		2			150
		8-3	0.9	1.7		250	250
		8-15		2			550
		15-8	1	1.6	2.3	950	150	100
		15-20		2.1		700
		20-15	1.1			950
		2-3		1.9			-
		3-2	1	2.1		-	100
		11-12		1.4	2.2		250	150
		12-11	0.9	1.6	2.2	800	125	125
		20-21			2.3			250
		21-20
		8-17		1.9			450
		17-8	1			1300
		7-16			2.4			300
		16-7		1.2	2.4		1150	100
		18-9		1.2			1250
		9-18			2.1			300
	total	30	12	17	12	7	14	11
	not available					5	3	1
